# Supplementary material for: Oncological Treatment Adverse Reaction Prediction: Development and Initial Validation of a Pharmacogenetic Model in Non-Small-Cell Lung Cancer Patients
Source: Genes (Basel). 2025 Feb 24;16(3):265. doi: 10.3390/genes16030265 (PMC11942520; doi:10.3390/genes16030265)
Supplement: Supplementary file 1 [file genes-16-00265-s001.zip]

Archive with 5 entries (5 files):
- Supplementary Figure 1.pdf
- Supplementary Figure 2 .pdf
- Supplementary Figure 3.pdf
- Supplementary Figure 4.pdf
- Supplementary Tables.xlsx
